# Supplementary material for: An amiloride derivative is active against the F1Fo-ATP synthase and cytochrome bd oxidase of Mycobacterium tuberculosis
Source: Commun Biol. 2022 Feb 24;5:166. doi: 10.1038/s42003-022-03110-8 (PMC8873251; doi:10.1038/s42003-022-03110-8)
Supplement: Supplementary file 3 — Supplementary Data 1 [file 42003_2022_3110_MOESM3_ESM.xlsx]

## Sheet: LinearRegression
Compound	DMSO	1X	5X	10X	Gradient	std.error	statistic	p.value
Pantoate	0	-0.265246	-0.129868	0.0410964	0.0340444	9.89342e-05	344.111	0.00185003
Inosine	0	0.0800509	0.0397653	-0.0148786	-0.0105633	0.00024344	-43.392	0.0146688
Aspartate	0	-0.618048	-0.770631	-0.981714	-0.0404815	0.00115587	-35.0225	0.0181725
Hexose phosphates	0	0.575908	0.376671	0.153668	-0.0468207	0.00147906	-31.6558	0.020104
2-Aminoacrylate	0	-0.648394	-0.812145	-1.0513	-0.0448923	0.00195705	-22.9388	0.0277354
Saccharopine	0	-0.614701	-0.281667	0.0662581	0.075413	0.00388245	19.4241	0.0327458
dTMP	0	0.291795	0.0385796	-0.34395	-0.0708788	0.00374858	-18.9082	0.0336377
D-Ribulose 5-phosphate	0	0.0951913	0.00946008	-0.121979	-0.0242184	0.00137854	-17.5682	0.036198
Pyruvate	0	0.0435266	-0.0103936	-0.0646365	-0.0119702	0.00074719	-16.0203	0.0396869
PABA	0	-0.592277	-0.773485	-1.05761	-0.0519137	0.00327205	-15.8658	0.0400723
Guanine	0	-0.333547	-0.140947	0.16145	0.0552243	0.00350084	15.7746	0.0403034
Indolepyruvate	0	-0.467746	-0.611904	-0.755075	-0.0317906	0.00210268	-15.1191	0.0420458
Acetylornithine	0	-0.298458	-0.21305	-0.0734643	0.0251189	0.00186411	13.475	0.0471581
Adenosine	0	-0.485384	-0.410151	-0.339317	0.0161451	0.00131792	12.2505	0.051852
Galactitol	0	-0.153648	-0.538114	-0.893845	-0.0817893	0.00709013	-11.5357	0.0550495
Sedoheptulose 7-phosphate	0	0.52632	0.226038	-0.0369377	-0.0621748	0.0063817	-9.74266	0.0651155
Succinate	0	0.00130699	-0.0963271	-0.181098	-0.0201314	0.00211664	-9.51102	0.0666899
Tyrosine	0	-0.0163084	0.133815	0.263223	0.0308469	0.00330774	9.32566	0.0680055
Glutamate	0	-0.1242	-0.195308	-0.256086	-0.0145515	0.00159611	-9.11688	0.0695507
dCTP	0	0.81184	0.732238	0.664938	-0.0162051	0.00182875	-8.8613	0.07154
Glutamine	0	0.252104	0.230967	0.19087	-0.00685364	0.000776625	-8.8249	0.0718326
Isopropylmalate	0	0.712667	0.478917	0.283912	-0.0472854	0.00551884	-8.568	0.0739674
cGMP	0	-0.120877	-0.0789894	-0.0450896	0.00835353	0.00104826	7.96894	0.0794722
Trehalose-Na adduct	0	-0.0508775	0.244644	0.460812	0.0562961	0.00870198	6.46935	0.0976328
Lactaldehyde	0	0.0670507	0.000264311	-0.152186	-0.0246109	0.00391655	-6.28381	0.100469
Citrulline	0	-0.356381	-0.299776	-0.165384	0.0214537	0.00361369	5.93678	0.106236
Deoxyadenosine	0	-0.35513	-0.49259	-0.58835	-0.0256363	0.00431968	-5.93475	0.106272
cis-Aconitate	0	0.0609061	-0.196226	-0.371904	-0.0475591	0.00827627	-5.74644	0.109687
Phosphopantothenate	0	-0.202358	-0.0273569	0.401723	0.0678863	0.0119442	5.68362	0.110875
Isopropylmaleate	0	0.458216	0.228407	0.082326	-0.0412512	0.00801745	-5.14518	0.122208
Glyceraldehyde3p/DHAP	0	-0.151185	-0.187205	-0.209184	-0.00636044	0.00130882	-4.85969	0.129197
4-Acetylaminobutanal	0	-0.326764	-0.185857	-0.100341	0.0248279	0.00514605	4.82466	0.130109
Valine	0	-0.502592	-0.812724	-0.994002	-0.0538492	0.0117204	-4.59449	0.136434
Leucine	0	-0.442557	-0.866074	-1.1078	-0.0728674	0.0163366	-4.46038	0.140406
Phophoenolpyruvate	0	1.1901	0.649138	0.348756	-0.0921138	0.0213425	-4.31599	0.144945
Lysine	0	-0.405313	-0.27953	-0.210487	0.0213261	0.00500793	4.25847	0.146835
ATP	0	-0.248847	-0.468102	-0.587473	-0.0370616	0.008785	-4.21874	0.148168
4-Guanidinobutanal	0	-0.300877	-0.263626	-0.138538	0.0183237	0.00445933	4.10908	0.151976
Hydroxyectoine	0	-0.340561	-0.298809	-0.153712	0.0210995	0.00527615	3.99902	0.155995
5-Methylthioadenosine	0	-0.327857	-0.279224	-0.109013	0.0247146	0.00621382	3.97736	0.156811
Arginine	0	-0.301735	-0.107065	-0.00939206	0.0319519	0.00827207	3.86263	0.161274
GABA	0	-0.415317	-0.0185406	1.44553	0.210288	0.054977	3.82501	0.162792
Galactinol	0	0.356042	0.482966	0.543388	0.0204584	0.00557843	3.66741	0.169469
Ornithine	0	-0.484833	-0.426479	-0.189679	0.0333919	0.00930519	3.58852	0.173015
2-Deoxy-D-ribose 1-phosphate	0	0.111657	0.314674	0.399064	0.031317	0.00961888	3.25579	0.189712
Methylmaleate	0	-0.059238	-0.306297	-0.403872	-0.0375231	0.0119965	-3.12784	0.196995
Acetyl-2,6-diaminopimelate	0	-1.15436	-1.52037	-1.66028	-0.0550565	0.0180362	-3.05255	0.201539
N-Acetyl-D-glucosamine 6-phosphate	0	0.208735	-0.249802	-0.412552	-0.0675368	0.0233073	-2.89767	0.211553
Hypoxanthine	0	-0.651591	0.281294	0.579673	0.133646	0.049277	2.71214	0.224884
Dephospho CoA	0	0.155316	-0.0963324	-0.174942	-0.0358357	0.0133993	-2.67445	0.227791
Guanosine	0	-0.07041	0.429647	0.564691	0.0687816	0.027828	2.47167	0.24475
Citrate	0	-0.129296	-0.253659	-0.286638	-0.0170363	0.00695515	-2.44945	0.246755
Mannosylglycerate	0	0.311945	0.308814	0.268247	-0.00498879	0.00208155	-2.39667	0.251646
Norepinephrine	0	-0.559841	-0.488603	-0.470776	0.00963665	0.00404449	2.38266	0.252975
GMP	0	-0.396582	0.168451	0.294994	0.0747298	0.0329231	2.26983	0.264183
dTDP	0	-0.468854	-0.765354	-0.831558	-0.0391915	0.0172876	-2.26703	0.264473
AMP	0	-0.512459	-0.513741	-0.561336	-0.00559842	0.00261189	-2.14344	0.277899
Glucose	0	-0.241704	-0.396298	-0.424755	-0.0197386	0.00935794	-2.10929	0.281836
Thymidine	0	-0.100993	0.177235	0.227267	0.0353887	0.016909	2.09289	0.283765
Imidazoleacetic acid	0	-0.508451	-0.23391	-0.188158	0.0345046	0.0168903	2.04286	0.289802
Hexose diphosphate	0	-0.766165	-0.404075	-0.347574	0.045067	0.0224946	2.00346	0.294727
Serine	0	-0.0341468	-0.189998	-0.213315	-0.0192828	0.00973911	-1.97993	0.297743
UDP-GlcNAc	0	0.270486	0.276112	-0.205455	-0.0546624	0.0277469	-1.97004	0.299028
Succinate semialdehyde	0	-0.250871	-0.455872	-0.483957	-0.0250672	0.0129573	-1.93461	0.303716
Fucose 1-phosphate	0	-0.0354478	-0.412438	-0.463617	-0.0460441	0.0238546	-1.9302	0.304309
Lactate	0	0.811097	0.00393372	-0.0936229	-0.0972042	0.0517569	-1.87809	0.311481
NAD+	0	-0.118632	-0.110127	-0.305502	-0.0215139	0.0116988	-1.83899	0.317071
Tryptophane	0	-0.469351	-0.377582	-0.367688	0.010914	0.00595241	1.83355	0.317862
2-Amino-6-oxopimelate	0	-0.424414	-0.580363	-0.596864	-0.018511	0.010133	-1.8268	0.31885
Galactonate	0	0.0962914	0.0777734	0.390179	0.0338766	0.0190556	1.77778	0.326197
Propanoyl phosphate	0	0.891144	1.31873	1.35297	0.0494919	0.0284082	1.74217	0.33173
dTTP	0	-0.101945	-0.455973	-0.478457	-0.0403044	0.0238541	-1.68962	0.340212
CoA	0	0.686897	0.302584	0.278831	-0.0436772	0.0259318	-1.68431	0.341092
Phenylalanine	0	-0.352427	-0.661101	-0.679515	-0.0350046	0.0208658	-1.67761	0.342207
Methylglyoxal	0	-0.3802	-0.387501	-0.30514	0.00867322	0.00519539	1.66941	0.34358
Glycerate	0	0.0530133	0.0778094	-0.100758	-0.0178492	0.0119008	-1.49983	0.374367
Succinyl-LL-2,6-diaminopimelate	0	0.368137	0.402184	0.168971	-0.0231342	0.0156606	-1.47722	0.378844
N-acetyl-2,4-diaminobutanoate	0	-0.343502	-0.328269	-0.43238	-0.010324	0.00699368	-1.47619	0.37905
dADP	0	-0.564294	-0.5814	-0.464958	0.0115395	0.0078268	1.47436	0.379417
Aspartate 4-semialdehyde	0	-0.963586	-1.04042	-0.544794	0.0486879	0.0336004	1.44903	0.384558
UMP	0	0.405578	0.364731	0.365855	-0.00422358	0.0029634	-1.42525	0.389497
Methylcitrate	0	-0.213966	-0.223609	-0.166833	0.00548778	0.00390877	1.40396	0.394012
2,6-Diaminopelate	0	-0.340656	-0.651853	-0.639093	-0.031696	0.0228152	-1.38925	0.397187
Acetyllysine	0	-0.659441	-0.668738	-0.615639	0.00510268	0.00367542	1.38832	0.397388
Adenine	0	-0.671413	-0.856074	-0.847744	-0.0187211	0.0135814	-1.37843	0.399549
Ketoglutarate	0	-0.208019	-0.472449	-0.459565	-0.0266985	0.0195024	-1.36899	0.401632
Alanine	0	-0.579091	-0.227316	-0.247455	0.0351732	0.0261147	1.34687	0.406583
3-Hydroxy-3-methyl-2-oxobutanoate	0	-0.19755	-0.14301	-0.416825	-0.0256098	0.019421	-1.31866	0.413052
Dimethylmalate	0	0.337539	0.380202	0.179411	-0.0184956	0.0144311	-1.28165	0.421811
2-Acetyl-aminoadipate	0	-0.187561	-0.234292	-0.0245929	0.0190843	0.0152257	1.25343	0.428704
Methylmalate	0	-0.00331522	0.0270255	-0.103295	-0.0117217	0.00955445	-1.22684	0.435374
S-Adenosylmethionine	0	0.0241025	0.15587	0.139608	0.0121746	0.0102771	1.18464	0.446322
Homoserine	0	-0.237605	-0.269612	-0.147145	0.010643	0.00922667	1.15351	0.454697
ADP	0	-0.40792	-0.532123	-0.514985	-0.0112682	0.00978991	-1.151	0.455384
Proline	0	-0.248277	-0.512692	-0.47206	-0.0235127	0.0210771	-1.11556	0.465261
Histidine	0	-0.428914	-0.477724	-0.302435	0.014914	0.0134192	1.11139	0.466445
Dihydroxy-isovalerate	0	0.312055	0.392326	0.377146	0.00681152	0.00656014	1.03832	0.488033
2-Aminoadipate	0	-0.84195	-0.648139	-0.691334	0.0156952	0.0162108	0.96819	0.510288
5-Oxo-proline	0	-0.626123	-0.672741	-0.660916	-0.00361058	0.00398074	-0.907014	0.531017
Ethyl malate	0	-0.012155	0.0863339	0.0586086	0.00731313	0.00856579	0.85376	0.550118
1-Aminocyclopropane-1-carboxylate	0	-0.635368	-0.684991	-0.670371	-0.00361009	0.00435275	-0.82938	0.559204
Acetolactate	0	-0.109592	-0.210418	-0.179329	-0.00717606	0.00892272	-0.804245	0.568802
1-Pyrroline-4-hydroxy-2-carboxylate	0	-0.149228	-0.175264	-0.115064	0.00413386	0.00526684	0.784884	0.576358
Malate	0	-0.384024	-0.581508	-0.518307	-0.0137908	0.0176077	-0.783224	0.577012
Pyrroline-3-hydroxy-5-carboxylate	0	-0.278392	-0.203019	-0.228748	0.00507904	0.00681157	0.745649	0.592111
Fumarate	0	-0.288036	-0.585407	-0.479041	-0.0194811	0.0271494	-0.717552	0.603762
GDP-glucose	0	-0.229345	-0.0411802	-0.112667	0.0118469	0.0174167	0.680207	0.619735
Acetyl-CoA	0	0.983881	1.08595	1.04518	0.00619741	0.00956029	0.648244	0.633854
Uridine	0	0.994021	0.802618	1.17504	0.0223418	0.0347363	0.643184	0.636128
Acetylhomoserine	0	-0.653853	-0.920484	-0.78818	-0.013229	0.0264404	-0.500335	0.704662
Tartronate semialdehyde	0	0.119697	0.208325	0.0713939	-0.00626948	0.0140674	-0.445675	0.733096
2,6-Diaminoheptanedioate	0	-0.367733	-0.478357	-0.309384	0.00760248	0.0174484	0.435711	0.738408
d-ala-d-ala	0	-0.454673	-0.55733	-0.500591	-0.0044278	0.0105093	-0.421322	0.746147
Thymine	0	0.217184	0.304477	0.177045	-0.0053216	0.0134333	-0.396151	0.759877
Threonine	0	-0.361799	-0.378457	-0.355134	0.000901323	0.00250696	0.359528	0.780279
meso-2,6-Diaminopimelate	0	-0.0305271	-0.12992	0.00292477	0.00465343	0.0145995	0.31874	0.803565
Glycine	0	-0.565452	-0.657891	-0.536234	0.00411051	0.0134706	0.305147	0.811451
UDP-glucose/UDP-D-galactose	0	0.542562	0.726292	0.574843	0.0021984	0.0216429	0.101576	0.935556
Galactono-1,4-lactone	0	0.142452	0.166403	0.144879	8.21594e-05	0.00292249	0.0281128	0.982108

## Sheet: Ttest + FDR
Compound	DMSO	1X	5X	10X	estimate	statistic	p.value	parameter	conf.low	conf.high	method	alternative	fdr
1-Aminocyclopropane-1-carboxylate	0	-0.635368	-0.684991	-0.670371	-0.663577	-45.0727	0.000491872	2	-0.726922	-0.600231	One Sample t-test	two.sided	0.0182951
5-Oxo-proline	0	-0.626123	-0.672741	-0.660916	-0.65326	-46.6901	0.000458408	2	-0.71346	-0.59306	One Sample t-test	two.sided	0.0182951
Acetyl-CoA	0	0.983881	1.08595	1.04518	1.03833	35.0062	0.000815042	2	0.910712	1.16596	One Sample t-test	two.sided	0.0182951
Acetyllysine	0	-0.659441	-0.668738	-0.615639	-0.647939	-39.5767	0.000637831	2	-0.718381	-0.577497	One Sample t-test	two.sided	0.0182951
AMP	0	-0.512459	-0.513741	-0.561336	-0.529179	-32.9026	0.00092244	2	-0.598379	-0.459978	One Sample t-test	two.sided	0.0182951
Threonine	0	-0.361799	-0.378457	-0.355134	-0.36513	-52.6452	0.000360618	2	-0.394972	-0.335288	One Sample t-test	two.sided	0.0182951
UMP	0	0.405578	0.364731	0.365855	0.378721	28.1948	0.00125558	2	0.320926	0.436516	One Sample t-test	two.sided	0.0213449
Galactono-1,4-lactone	0	0.142452	0.166403	0.144879	0.151245	19.8706	0.00252308	2	0.118495	0.183994	One Sample t-test	two.sided	0.0333607
Mannosylglycerate	0	0.311945	0.308814	0.268247	0.296335	21.0568	0.00224775	2	0.235784	0.356887	One Sample t-test	two.sided	0.0333607
Norepinephrine	0	-0.559841	-0.488603	-0.470776	-0.506406	-18.6122	0.00287427	2	-0.623474	-0.389339	One Sample t-test	two.sided	0.0342038
d-ala-d-ala	0	-0.454673	-0.55733	-0.500591	-0.504198	-16.9825	0.00344942	2	-0.63194	-0.376455	One Sample t-test	two.sided	0.0342068
dCTP	0	0.81184	0.732238	0.664938	0.736339	17.3434	0.00330805	2	0.553664	0.919014	One Sample t-test	two.sided	0.0342068
Glycine	0	-0.565452	-0.657891	-0.536234	-0.586526	-15.9965	0.00388522	2	-0.744286	-0.428765	One Sample t-test	two.sided	0.0355647
2-Aminoadipate	0	-0.84195	-0.648139	-0.691334	-0.727141	-12.3783	0.00646327	2	-0.979893	-0.474389	One Sample t-test	two.sided	0.0366252
Adenine	0	-0.671413	-0.856074	-0.847744	-0.791744	-13.149	0.00573414	2	-1.05082	-0.532667	One Sample t-test	two.sided	0.0366252
ADP	0	-0.40792	-0.532123	-0.514985	-0.485009	-12.4806	0.00635874	2	-0.652215	-0.317804	One Sample t-test	two.sided	0.0366252
dADP	0	-0.564294	-0.5814	-0.464958	-0.536884	-14.79	0.00454046	2	-0.693072	-0.380695	One Sample t-test	two.sided	0.0366252
Dihydroxy-isovalerate	0	0.312055	0.392326	0.377146	0.360509	14.6428	0.00463154	2	0.254577	0.466441	One Sample t-test	two.sided	0.0366252
Glutamine	0	0.252104	0.230967	0.19087	0.224647	12.5102	0.00632894	2	0.147384	0.30191	One Sample t-test	two.sided	0.0366252
Methylglyoxal	0	-0.3802	-0.387501	-0.30514	-0.357613	-13.5865	0.00537366	2	-0.470864	-0.244363	One Sample t-test	two.sided	0.0366252
Tryptophane	0	-0.469351	-0.377582	-0.367688	-0.404874	-12.5096	0.00632954	2	-0.544129	-0.265619	One Sample t-test	two.sided	0.0366252
Glyceraldehyde3p/DHAP	0	-0.151185	-0.187205	-0.209184	-0.182525	-10.7966	0.00846999	2	-0.255265	-0.109785	One Sample t-test	two.sided	0.0394503
Methylcitrate	0	-0.213966	-0.223609	-0.166833	-0.201469	-11.4859	0.0074949	2	-0.27694	-0.125998	One Sample t-test	two.sided	0.0394503
N-acetyl-2,4-diaminobutanoate	0	-0.343502	-0.328269	-0.43238	-0.36805	-11.3371	0.0076906	2	-0.507732	-0.228369	One Sample t-test	two.sided	0.0394503
Pyrroline-3-hydroxy-5-carboxylate	0	-0.278392	-0.203019	-0.228748	-0.23672	-10.7014	0.00861939	2	-0.331897	-0.141543	One Sample t-test	two.sided	0.0394503
UDP-glucose/UDP-D-galactose	0	0.542562	0.726292	0.574843	0.614566	10.8513	0.00838588	2	0.370883	0.858248	One Sample t-test	two.sided	0.0394503
Acetylhomoserine	0	-0.653853	-0.920484	-0.78818	-0.787505	-10.2313	0.00941831	2	-1.11868	-0.456328	One Sample t-test	two.sided	0.0415103
2-Amino-6-oxopimelate	0	-0.424414	-0.580363	-0.596864	-0.533881	-9.71753	0.0104245	2	-0.770268	-0.297493	One Sample t-test	two.sided	0.0425242
Acetyl-2,6-diaminopimelate	0	-1.15436	-1.52037	-1.66028	-1.445	-9.58034	0.0107204	2	-2.09397	-0.796035	One Sample t-test	two.sided	0.0425242
Adenosine	0	-0.485384	-0.410151	-0.339317	-0.411617	-9.76037	0.0103346	2	-0.59307	-0.230164	One Sample t-test	two.sided	0.0425242
Uridine	0	0.994021	0.802618	1.17504	0.99056	9.21249	0.0115785	2	0.527924	1.4532	One Sample t-test	two.sided	0.0444464
1-Pyrroline-4-hydroxy-2-carboxylate	0	-0.149228	-0.175264	-0.115064	-0.146519	-8.40568	0.0138596	2	-0.221518	-0.0715196	One Sample t-test	two.sided	0.0491804
Galactinol	0	0.356042	0.482966	0.543388	0.460799	8.34686	0.0140515	2	0.223266	0.698332	One Sample t-test	two.sided	0.0491804
Malate	0	-0.384024	-0.581508	-0.518307	-0.494613	-8.49459	0.0135769	2	-0.745142	-0.244083	One Sample t-test	two.sided	0.0491804
Propanoyl phosphate	0	0.891144	1.31873	1.35297	1.18762	7.9939	0.0152908	2	0.548391	1.82684	One Sample t-test	two.sided	0.0519889
2,6-Diaminoheptanedioate	0	-0.367733	-0.478357	-0.309384	-0.385158	-7.77309	0.0161507	2	-0.598356	-0.171961	One Sample t-test	two.sided	0.0526942
Histidine	0	-0.428914	-0.477724	-0.302435	-0.403025	-7.71619	0.0163839	2	-0.627757	-0.178293	One Sample t-test	two.sided	0.0526942
Aspartate	0	-0.618048	-0.770631	-0.981714	-0.790131	-7.49415	0.0173437	2	-1.24377	-0.336489	One Sample t-test	two.sided	0.0543131
Indolepyruvate	0	-0.467746	-0.611904	-0.755075	-0.611575	-7.37327	0.0179017	2	-0.968459	-0.254692	One Sample t-test	two.sided	0.0546232
2-Aminoacrylate	0	-0.648394	-0.812145	-1.0513	-0.837278	-7.15718	0.018968	2	-1.34062	-0.333935	One Sample t-test	two.sided	0.0563403
Deoxyadenosine	0	-0.35513	-0.49259	-0.58835	-0.47869	-7.07256	0.0194114	2	-0.769905	-0.187475	One Sample t-test	two.sided	0.0563403
dTDP	0	-0.468854	-0.765354	-0.831558	-0.688589	-6.17473	0.0252392	2	-1.16841	-0.208769	One Sample t-test	two.sided	0.0682605
Glucose	0	-0.241704	-0.396298	-0.424755	-0.354253	-6.22911	0.0248167	2	-0.598947	-0.109558	One Sample t-test	two.sided	0.0682605
Thymine	0	0.217184	0.304477	0.177045	0.232902	6.19146	0.025108	2	0.0710507	0.394753	One Sample t-test	two.sided	0.0682605
Homoserine	0	-0.237605	-0.269612	-0.147145	-0.218121	-5.94808	0.0271203	2	-0.375902	-0.0603391	One Sample t-test	two.sided	0.070159
PABA	0	-0.592277	-0.773485	-1.05761	-0.807791	-5.96503	0.0269726	2	-1.39046	-0.225121	One Sample t-test	two.sided	0.070159
2,6-Diaminopelate	0	-0.340656	-0.651853	-0.639093	-0.543867	-5.34922	0.0332163	2	-0.981328	-0.106407	One Sample t-test	two.sided	0.076828
Acetolactate	0	-0.109592	-0.210418	-0.179329	-0.166446	-5.58356	0.0306106	2	-0.294709	-0.038184	One Sample t-test	two.sided	0.076828
Aspartate 4-semialdehyde	0	-0.963586	-1.04042	-0.544794	-0.849601	-5.51656	0.0313239	2	-1.51225	-0.186953	One Sample t-test	two.sided	0.076828
Phenylalanine	0	-0.352427	-0.661101	-0.679515	-0.564348	-5.31934	0.0335719	2	-1.02083	-0.107864	One Sample t-test	two.sided	0.076828
Succinate semialdehyde	0	-0.250871	-0.455872	-0.483957	-0.3969	-5.4027	0.0325936	2	-0.712986	-0.0808131	One Sample t-test	two.sided	0.076828
Valine	0	-0.502592	-0.812724	-0.994002	-0.769773	-5.36524	0.033028	2	-1.38709	-0.152453	One Sample t-test	two.sided	0.076828
Fumarate	0	-0.288036	-0.585407	-0.479041	-0.450828	-5.18224	0.0352775	2	-0.825137	-0.0765197	One Sample t-test	two.sided	0.0777412
Lysine	0	-0.405313	-0.27953	-0.210487	-0.298443	-5.23299	0.0346315	2	-0.543828	-0.0530584	One Sample t-test	two.sided	0.0777412
Glutamate	0	-0.1242	-0.195308	-0.256086	-0.191865	-5.03437	0.0372643	2	-0.355843	-0.0278863	One Sample t-test	two.sided	0.0802279
Proline	0	-0.248277	-0.512692	-0.47206	-0.41101	-4.99967	0.0377543	2	-0.764719	-0.0572996	One Sample t-test	two.sided	0.0802279
Dimethylmalate	0	0.337539	0.380202	0.179411	0.299051	4.89648	0.0392688	2	0.0362679	0.561834	One Sample t-test	two.sided	0.0819822
Citrulline	0	-0.356381	-0.299776	-0.165384	-0.273847	-4.8349	0.0402156	2	-0.517548	-0.0301461	One Sample t-test	two.sided	0.0825114
4-Guanidinobutanal	0	-0.300877	-0.263626	-0.138538	-0.234347	-4.77317	0.0411986	2	-0.445593	-0.0231009	One Sample t-test	two.sided	0.0830956
Citrate	0	-0.129296	-0.253659	-0.286638	-0.223198	-4.65904	0.0431115	2	-0.429322	-0.0170734	One Sample t-test	two.sided	0.0841027
Hydroxyectoine	0	-0.340561	-0.298809	-0.153712	-0.26436	-4.66886	0.0429419	2	-0.507986	-0.0207353	One Sample t-test	two.sided	0.0841027
ATP	0	-0.248847	-0.468102	-0.587473	-0.434807	-4.38489	0.0482745	2	-0.86146	-0.00815466	One Sample t-test	two.sided	0.0911851
Ketoglutarate	0	-0.208019	-0.472449	-0.459565	-0.380011	-4.41481	0.0476682	2	-0.750367	-0.00965403	One Sample t-test	two.sided	0.0911851
Succinyl-LL-2,6-diaminopimelate	0	0.368137	0.402184	0.168971	0.313098	4.30492	0.0499513	2	0.000164582	0.626031	One Sample t-test	two.sided	0.0928782
Leucine	0	-0.442557	-0.866074	-1.1078	-0.805475	-4.1431	0.0536149	2	-1.64197	0.0310184	One Sample t-test	two.sided	0.0981565
Ornithine	0	-0.484833	-0.426479	-0.189679	-0.366997	-4.06667	0.0554831	2	-0.755291	0.0212966	One Sample t-test	two.sided	0.100038
Isopropylmalate	0	0.712667	0.478917	0.283912	0.491832	3.96833	0.0580292	2	-0.0414355	1.0251	One Sample t-test	two.sided	0.103067
Hexose diphosphate	0	-0.766165	-0.404075	-0.347574	-0.505938	-3.85824	0.0610862	2	-1.07015	0.058276	One Sample t-test	two.sided	0.106901
cGMP	0	-0.120877	-0.0789894	-0.0450896	-0.0816519	-3.72529	0.0651002	2	-0.175959	0.0126548	One Sample t-test	two.sided	0.112274
5-Methylthioadenosine	0	-0.327857	-0.279224	-0.109013	-0.238698	-3.59783	0.0693173	2	-0.524157	0.0467616	One Sample t-test	two.sided	0.117839
Tartronate semialdehyde	0	0.119697	0.208325	0.0713939	0.133139	3.32052	0.079968	2	-0.0393795	0.305657	One Sample t-test	two.sided	0.134031
2-Deoxy-D-ribose 1-phosphate	0	0.111657	0.314674	0.399064	0.275132	3.22583	0.0841468	2	-0.091843	0.642107	One Sample t-test	two.sided	0.139076
CoA	0	0.686897	0.302584	0.278831	0.422771	3.19697	0.0854826	2	-0.146217	0.991758	One Sample t-test	two.sided	0.139348
4-Acetylaminobutanal	0	-0.326764	-0.185857	-0.100341	-0.204321	-3.09524	0.0904419	2	-0.488344	0.0797028	One Sample t-test	two.sided	0.142822
Alanine	0	-0.579091	-0.227316	-0.247455	-0.351288	-3.08011	0.0912141	2	-0.842006	0.139431	One Sample t-test	two.sided	0.142822
Imidazoleacetic acid	0	-0.508451	-0.23391	-0.188158	-0.310173	-3.10127	0.0901367	2	-0.740502	0.120156	One Sample t-test	two.sided	0.142822
3-Hydroxy-3-methyl-2-oxobutanoate	0	-0.19755	-0.14301	-0.416825	-0.252462	-3.01713	0.0945335	2	-0.612491	0.107568	One Sample t-test	two.sided	0.144224
Hexose phosphates	0	0.575908	0.376671	0.153668	0.368749	3.02366	0.0941813	2	-0.155979	0.893477	One Sample t-test	two.sided	0.144224
Acetylornithine	0	-0.298458	-0.21305	-0.0734643	-0.194991	-2.97356	0.096931	2	-0.477136	0.0871547	One Sample t-test	two.sided	0.145086
Phophoenolpyruvate	0	1.1901	0.649138	0.348756	0.729332	2.9628	0.0975369	2	-0.329824	1.78849	One Sample t-test	two.sided	0.145086
dTTP	0	-0.101945	-0.455973	-0.478457	-0.345458	-2.83326	0.105268	2	-0.870079	0.179162	One Sample t-test	two.sided	0.154653
NAD+	0	-0.118632	-0.110127	-0.305502	-0.178087	-2.79331	0.107827	2	-0.452402	0.0962281	One Sample t-test	two.sided	0.156481
Serine	0	-0.0341468	-0.189998	-0.213315	-0.14582	-2.59278	0.1221	2	-0.387804	0.0961646	One Sample t-test	two.sided	0.175059
S-Adenosylmethionine	0	0.0241025	0.15587	0.139608	0.106527	2.56823	0.124027	2	-0.0719413	0.284995	One Sample t-test	two.sided	0.175705
Methylmaleate	0	-0.059238	-0.306297	-0.403872	-0.256469	-2.50069	0.129554	2	-0.697747	0.184809	One Sample t-test	two.sided	0.181375
Galactitol	0	-0.153648	-0.538114	-0.893845	-0.528536	-2.47291	0.131927	2	-1.44814	0.391071	One Sample t-test	two.sided	0.18255
2-Acetyl-aminoadipate	0	-0.187561	-0.234292	-0.0245929	-0.148815	-2.34136	0.144026	2	-0.422288	0.124658	One Sample t-test	two.sided	0.194169
GDP-glucose	0	-0.229345	-0.0411802	-0.112667	-0.127731	-2.32923	0.145219	2	-0.363681	0.108219	One Sample t-test	two.sided	0.194169
Isopropylmaleate	0	0.458216	0.228407	0.082326	0.256316	2.34285	0.143881	2	-0.21441	0.727042	One Sample t-test	two.sided	0.194169
Fucose 1-phosphate	0	-0.0354478	-0.412438	-0.463617	-0.303835	-2.25056	0.153292	2	-0.884711	0.277042	One Sample t-test	two.sided	0.202686
Galactonate	0	0.0962914	0.0777734	0.390179	0.188081	1.85869	0.20417	2	-0.247305	0.623467	One Sample t-test	two.sided	0.266991
Succinate	0	0.00130699	-0.0963271	-0.181098	-0.0920392	-1.7465	0.222838	2	-0.318786	0.134707	One Sample t-test	two.sided	0.288236
Arginine	0	-0.301735	-0.107065	-0.00939206	-0.139398	-1.62229	0.246207	2	-0.50911	0.230315	One Sample t-test	two.sided	0.31504
Guanosine	0	-0.07041	0.429647	0.564691	0.307976	1.59435	0.251896	2	-0.523157	1.13911	One Sample t-test	two.sided	0.31889
Tyrosine	0	-0.0163084	0.133815	0.263223	0.12691	1.5713	0.256717	2	-0.220605	0.474425	One Sample t-test	two.sided	0.321571
Ethyl malate	0	-0.012155	0.0863339	0.0586086	0.0442625	1.50952	0.270231	2	-0.0819008	0.170426	One Sample t-test	two.sided	0.334973
Sedoheptulose 7-phosphate	0	0.52632	0.226038	-0.0369377	0.238473	1.46557	0.280398	2	-0.461643	0.938589	One Sample t-test	two.sided	0.340483
Trehalose-Na adduct	0	-0.0508775	0.244644	0.460812	0.218193	1.47127	0.279053	2	-0.419903	0.856289	One Sample t-test	two.sided	0.340483
Saccharopine	0	-0.614701	-0.281667	0.0662581	-0.276703	-1.4075	0.294577	2	-1.12257	0.569162	One Sample t-test	two.sided	0.354087
cis-Aconitate	0	0.0609061	-0.196226	-0.371904	-0.169075	-1.34531	0.310763	2	-0.709819	0.371669	One Sample t-test	two.sided	0.369808
Pantoate	0	-0.265246	-0.129868	0.0410964	-0.118006	-1.33141	0.314529	2	-0.499359	0.263347	One Sample t-test	two.sided	0.370584
meso-2,6-Diaminopimelate	0	-0.0305271	-0.12992	0.00292477	-0.0525073	-1.31622	0.31871	2	-0.224151	0.119137	One Sample t-test	two.sided	0.371829
Inosine	0	0.0800509	0.0397653	-0.0148786	0.0349792	1.2716	0.331382	2	-0.0833785	0.153337	One Sample t-test	two.sided	0.382859
Thymidine	0	-0.100993	0.177235	0.227267	0.10117	0.99081	0.426203	2	-0.338166	0.540505	One Sample t-test	two.sided	0.487675
Lactate	0	0.811097	0.00393372	-0.0936229	0.240469	0.838748	0.489885	2	-0.993102	1.47404	One Sample t-test	two.sided	0.555203
N-Acetyl-D-glucosamine 6-phosphate	0	0.208735	-0.249802	-0.412552	-0.151206	-0.812929	0.501641	2	-0.951509	0.649096	One Sample t-test	two.sided	0.563163
Guanine	0	-0.333547	-0.140947	0.16145	-0.104348	-0.724334	0.544134	2	-0.72419	0.515494	One Sample t-test	two.sided	0.605158
UDP-GlcNAc	0	0.270486	0.276112	-0.205455	0.113714	0.712526	0.550051	2	-0.572959	0.800388	One Sample t-test	two.sided	0.606075
Methylmalate	0	-0.00331522	0.0270255	-0.103295	-0.0265281	-0.673817	0.569868	2	-0.195923	0.142867	One Sample t-test	two.sided	0.622149
GABA	0	-0.415317	-0.0185406	1.44553	0.337224	0.595943	0.611675	2	-2.0975	2.77195	One Sample t-test	two.sided	0.661721
Lactaldehyde	0	0.0670507	0.000264311	-0.152186	-0.0282903	-0.43605	0.705354	2	-0.30744	0.25086	One Sample t-test	two.sided	0.756191
Dephospho CoA	0	0.155316	-0.0963324	-0.174942	-0.0386528	-0.388066	0.735378	2	-0.467213	0.389908	One Sample t-test	two.sided	0.781339
Pyruvate	0	0.0435266	-0.0103936	-0.0646365	-0.0105012	-0.336317	0.76864	2	-0.144847	0.123845	One Sample t-test	two.sided	0.809453
Phosphopantothenate	0	-0.202358	-0.0273569	0.401723	0.0573358	0.319507	0.779629	2	-0.71478	0.829452	One Sample t-test	two.sided	0.813823
Glycerate	0	0.0530133	0.0778094	-0.100758	0.0100214	0.179433	0.874131	2	-0.230284	0.250327	One Sample t-test	two.sided	0.896738
Hypoxanthine	0	-0.651591	0.281294	0.579673	0.0697918	0.188202	0.868084	2	-1.52578	1.66536	One Sample t-test	two.sided	0.896738
GMP	0	-0.396582	0.168451	0.294994	0.0222876	0.104835	0.926073	2	-0.892442	0.937018	One Sample t-test	two.sided	0.941903
D-Ribulose 5-phosphate	0	0.0951913	0.00946008	-0.121979	-0.00577583	-0.091458	0.935464	2	-0.2775	0.265949	One Sample t-test	two.sided	0.943392
dTMP	0	0.291795	0.0385796	-0.34395	-0.00452488	-0.0244872	0.982687	2	-0.79959	0.790541	One Sample t-test	two.sided	0.982687
