# Supplementary material for: An amiloride derivative is active against the F1Fo-ATP synthase and cytochrome bd oxidase of Mycobacterium tuberculosis
Source: Commun Biol. 2022 Feb 24;5:166. doi: 10.1038/s42003-022-03110-8 (PMC8873251; doi:10.1038/s42003-022-03110-8)
Supplement: Supplementary file 4 — Supplementary Data 2 [file 42003_2022_3110_MOESM4_ESM.xlsx]

## Sheet: GraphingMetadata
Figure	Format	Type	xlabel	ylabel	xlim_min	xlim_max	ylim_min	ylim_max	notes
1c	wide	bar		Rate of ATP synthesis \n (nM ATP mg-1 min-1)			0	0.5
1d	wide	dccd	Time (min)	DCCD labelling (%)	0	50	-1	80
2b	wide	logxy	Time (days)	Log10(CFU mL-1)	0	25	0	10
2c	null	bar		Intracellular survival			0	100
3a	wide	ic50	[HM2-16F] (μM)	Relative growth (%)	0.01	1000	0	150
3b	long	plotIC50	Log10(ng mL-1 Atc)	Log10(HM2-16F IC50 (μM))	0	2.5	0	1.5	Raw data, not IC50s, given in this sheet - see corresponding Supplementary Figure
3c	long	logNorm	[HM2-16F] (μM)	Viable Cells (Log10[CFU mL-1])	1	100	0.01	1000	Values and proportions already log10 transformed
3d	wide	dccd	Time (min)	DCCD labelling (%)	0	60	-1	80
4a	wide	ic50	[BDQ] (μM)	Relative growth (%)	0.001	100	0	150
4b	wide	ic50	[HM2-16F] (μM)	Relative growth (%)	0.01	1000	0	150
4c	wide	ic50	[CFZ] (μM)	Relative growth (%)	0.001	100	0	150
6a	wide	logCFU	[Q203] (μM)	Viable Cells (Log10[CFU mL-1])	0.01	10	1	12
6b	long	facet_bar		OCR (nmol min-1 [mg protein]-1)			0	300
6c	long	ic50	[Drug] (Fold MIC)	Cyd activity (% OCR)	0.0001	10000	0	120

## Sheet: Figure 1c
DMSO	Amiloride	HMA	BDQ
0.404436	0.0427354	0.0297799	0.00535933
0.404436	0.0401601	0.0268838	0
0.458919	0.0626855	0.00911833	0

## Sheet: Figure 1d
Time (min)	0 μM HMA	10 μM HMA	100 μM HMA	1000 μM HMA
0	0	0	0	0
5	11.2	4.7	1.1	0
15	32	11.5	6.4	0
45	60	26.1	16.1	0

## Sheet: Figure 2b
Time [Days]	DMSO	DMSO	DMSO	INH 10X MIC	INH 10X MIC	INH 10X MIC	HM2-16F 5X MIC	HM2-16F 5X MIC	HM2-16F 5X MIC	BDQ 10X MIC	BDQ 10X MIC	BDQ 10X MIC
0	22000000	26000000	220000000	12000000	34000000	28000000	16000000	14000000	14000000	22000000	16000000	18000000
3	1200000000	1200000000	2400000000	490000	440000	400000	18000000	20000000	26000000	16000000	22000000	16000000
7	2400000000	2400000000	1800000000	180000	180000	800000	1800000	1800000	4000000	1400000	1200000	1200000
14	1600000000	2000000000	2200000000	10000000	14000000	24000000	260000	300000	200000	160000	2000000	20000
21	2000000000	1800000000	1800000000	2200000000	1600000000	1800000000	340000	340000	400000	2000000	16000	100

## Sheet: Figure 2c
DMSO	HM2-16F	BDQ
75.6667	12.3333	13.459
69.5	10.9375	16.7188
64.3333	17.5	18.75

## Sheet: Figure 3a
16F Concentration (µM)	pCi74 + 0	pCi74 + 0	pCi74 + 10	pCi74 + 10	pCi74 + 100	pCi74 + 100
200	3	3	4	6	10	16
66.6667	1	1	1	1	5	4
22.2222	41	19	9	6	3	0
7.40741	78	97		67	20	15
2.46914	95	94	55	65	42	42
0.823045	98	109	69	102	77	104
0.274348	99	101	72	93	95	102
0.0914495	104	96	90	102	107	119
0.0304832	104	106	76	103	90	107
0	100	100	100	100	100	100

## Sheet: Figure 3b
Conc16F	name	value	rep	atc	strain
200	965 + 0	0.0864	1	0	965
200	965 + 0	0.0877	2	0	965
200	965 + 1	0.3443	1	1	965
200	965 + 1	0.4841	2	1	965
200	965 + 2	0.0848	1	2	965
200	965 + 2	0.0886	2	2	965
200	965 + 3	0.0857	1	3	965
200	965 + 3	0.0861	2	3	965
200	965 + 10	0.0847	1	10	965
200	965 + 10	0.0869	2	10	965
200	965 + 100	0.0849	1	100	965
200	965 + 100	0.086	2	100	965
66.6667	965 + 0	0.0848	1	0	965
66.6667	965 + 0	0.0837	2	0	965
66.6667	965 + 1	0.0854	1	1	965
66.6667	965 + 1	0.0851	2	1	965
66.6667	965 + 2	0.0835	1	2	965
66.6667	965 + 2	0.0852	2	2	965
66.6667	965 + 3	0.0833	1	3	965
66.6667	965 + 3	0.0846	2	3	965
66.6667	965 + 10	0.0835	1	10	965
66.6667	965 + 10	0.0828	2	10	965
66.6667	965 + 100	0.0873	1	100	965
66.6667	965 + 100	0.0838	2	100	965
22.2222	965 + 0	0.1614	1	0	965
22.2222	965 + 0	0.1268	2	0	965
22.2222	965 + 1	0.1503	1	1	965
22.2222	965 + 1	0.151	2	1	965
22.2222	965 + 2	0.1064	1	2	965
22.2222	965 + 2	0.1351	2	2	965
22.2222	965 + 3	0.1014	1	3	965
22.2222	965 + 3	0.1138	2	3	965
22.2222	965 + 10	0.1025	1	10	965
22.2222	965 + 10	0.1042	2	10	965
22.2222	965 + 100	0.0995	1	100	965
22.2222	965 + 100	0.1	2	100	965
7.40741	965 + 0	0.3048	1	0	965
7.40741	965 + 0	0.2781	2	0	965
7.40741	965 + 1	0.3149	1	1	965
7.40741	965 + 1	0.2881	2	1	965
7.40741	965 + 2	0.1915	1	2	965
7.40741	965 + 2	0.2573	2	2	965
7.40741	965 + 3	0.2702	1	3	965
7.40741	965 + 3	0.2009	2	3	965
7.40741	965 + 10	0.1426	1	10	965
7.40741	965 + 10	0.211	2	10	965
7.40741	965 + 100	0.153	1	100	965
7.40741	965 + 100	0.1927	2	100	965
2.46914	965 + 0	0.3113	1	0	965
2.46914	965 + 0	0.2845	2	0	965
2.46914	965 + 1	0.2841	1	1	965
2.46914	965 + 1	0.2938	2	1	965
2.46914	965 + 2	0.1959	1	2	965
2.46914	965 + 2	0.3199	2	2	965
2.46914	965 + 3	0.1974	1	3	965
2.46914	965 + 3	0.3456	2	3	965
2.46914	965 + 10	0.1763	1	10	965
2.46914	965 + 10	0.3023	2	10	965
2.46914	965 + 100	0.1672	1	100	965
2.46914	965 + 100	0.2909	2	100	965
0.823045	965 + 0	0.3522	1	0	965
0.823045	965 + 0	0.3187	2	0	965
0.823045	965 + 1	0.2832	1	1	965
0.823045	965 + 1	0.3387	2	1	965
0.823045	965 + 2	0.2619	1	2	965
0.823045	965 + 2	0.2842	2	2	965
0.823045	965 + 3	0.2091	1	3	965
0.823045	965 + 3	0.3017	2	3	965
0.823045	965 + 10	0.173	1	10	965
0.823045	965 + 10	0.2591	2	10	965
0.823045	965 + 100	0.1859	1	100	965
0.823045	965 + 100	0.2614	2	100	965
0.274348	965 + 0	0.3479	1	0	965
0.274348	965 + 0	0.3015	2	0	965
0.274348	965 + 1	0.3266	1	1	965
0.274348	965 + 1	0.3391	2	1	965
0.274348	965 + 2	0.2419	1	2	965
0.274348	965 + 2	0.3116	2	2	965
0.274348	965 + 3	0.2624	1	3	965
0.274348	965 + 3	0.2853	2	3	965
0.274348	965 + 10	0.1941	1	10	965
0.274348	965 + 10	0.2559	2	10	965
0.274348	965 + 100	0.1895	1	100	965
0.274348	965 + 100	0.2367	2	100	965
0.0914495	965 + 0	0.3325	1	0	965
0.0914495	965 + 0	0.3273	2	0	965
0.0914495	965 + 1	0.2954	1	1	965
0.0914495	965 + 1	0.346	2	1	965
0.0914495	965 + 2	0.2317	1	2	965
0.0914495	965 + 2	0.3256	2	2	965
0.0914495	965 + 3	0.2046	1	3	965
0.0914495	965 + 3	0.2724	2	3	965
0.0914495	965 + 10	0.2071	1	10	965
0.0914495	965 + 10	0.2573	2	10	965
0.0914495	965 + 100	0.1658	1	100	965
0.0914495	965 + 100	0.235	2	100	965
0.0304832	965 + 0	0.3123	1	0	965
0.0304832	965 + 0	0.3205	2	0	965
0.0304832	965 + 1	0.2945	1	1	965
0.0304832	965 + 1	0.304	2	1	965
0.0304832	965 + 2	0.2323	1	2	965
0.0304832	965 + 2	0.3188	2	2	965
0.0304832	965 + 3	0.1988	1	3	965
0.0304832	965 + 3	0.275	2	3	965
0.0304832	965 + 10	0.17	1	10	965
0.0304832	965 + 10	0.2625	2	10	965
0.0304832	965 + 100	0.1807	1	100	965
0.0304832	965 + 100	0.2204	2	100	965
0	965 + 0	0.3041	1	0	965
0	965 + 0	0.3475	2	0	965
0	965 + 1	0.2538	1	1	965
0	965 + 1	0.3046	2	1	965
0	965 + 2	0.2395	1	2	965
0	965 + 2	0.2785	2	2	965
0	965 + 3	0.1905	1	3	965
0	965 + 3	0.2812	2	3	965
0	965 + 10	0.189	1	10	965
0	965 + 10	0.2498	2	10	965
0	965 + 100	0.1948	1	100	965
0	965 + 100	0.2032	2	100	965
200	pCi74+ 0	0.0908	1	0	pCi74
200	pCi74+ 0	0.091	2	0	pCi74
200	pCi74 + 1	0.403	1	1	pCi74
200	pCi74 + 1	0.4266	2	1	pCi74
200	pCi74 + 2	0.0903	1	2	pCi74
200	pCi74 + 2	0.0905	2	2	pCi74
200	pCi74 + 3	0.0885	1	3	pCi74
200	pCi74 + 3	0.0871	2	3	pCi74
200	pCi74 + 10	0.0878	1	10	pCi74
200	pCi74 + 10	0.0874	2	10	pCi74
200	pCi74 + 100	0.0878	1	100	pCi74
200	pCi74 + 100	0.0881	2	100	pCi74
66.6667	pCi74+ 0	0.0851	1	0	pCi74
66.6667	pCi74+ 0	0.0847	2	0	pCi74
66.6667	pCi74 + 1	0.0864	1	1	pCi74
66.6667	pCi74 + 1	0.0849	2	1	pCi74
66.6667	pCi74 + 2	0.0859	1	2	pCi74
66.6667	pCi74 + 2	0.0859	2	2	pCi74
66.6667	pCi74 + 3	0.085	1	3	pCi74
66.6667	pCi74 + 3	0.0832	2	3	pCi74
66.6667	pCi74 + 10	0.0843	1	10	pCi74
66.6667	pCi74 + 10	0.0832	2	10	pCi74
66.6667	pCi74 + 100	0.0856	1	100	pCi74
66.6667	pCi74 + 100	0.0835	2	100	pCi74
22.2222	pCi74+ 0	0.1877	1	0	pCi74
22.2222	pCi74+ 0	0.1295	2	0	pCi74
22.2222	pCi74 + 1	0.1673	1	1	pCi74
22.2222	pCi74 + 1	0.1657	2	1	pCi74
22.2222	pCi74 + 2	0.1259	1	2	pCi74
22.2222	pCi74 + 2	0.1241	2	2	pCi74
22.2222	pCi74 + 3	0.116	1	3	pCi74
22.2222	pCi74 + 3	0.1005	2	3	pCi74
22.2222	pCi74 + 10	0.0931	1	10	pCi74
22.2222	pCi74 + 10	0.0871	2	10	pCi74
22.2222	pCi74 + 100	0.0849	1	100	pCi74
22.2222	pCi74 + 100	0.0822	2	100	pCi74
7.40741	pCi74+ 0	0.282	1	0	pCi74
7.40741	pCi74+ 0	0.3259	2	0	pCi74
7.40741	pCi74 + 1	0.3139	1	1	pCi74
7.40741	pCi74 + 1	0.3096	2	1	pCi74
7.40741	pCi74 + 2	0.2394	1	2	pCi74
7.40741	pCi74 + 2	0.3502	2	2	pCi74
7.40741	pCi74 + 3	0.2542	1	3	pCi74
7.40741	pCi74 + 3	0.1896	2	3	pCi74
7.40741	pCi74 + 10	NA	1	10	pCi74
7.40741	pCi74 + 10	0.1417	2	10	pCi74
7.40741	pCi74 + 100	0.0924	1	100	pCi74
7.40741	pCi74 + 100	0.0878	2	100	pCi74
2.46914	pCi74+ 0	0.3245	1	0	pCi74
2.46914	pCi74+ 0	0.3198	2	0	pCi74
2.46914	pCi74 + 1	0.3046	1	1	pCi74
2.46914	pCi74 + 1	0.3412	2	1	pCi74
2.46914	pCi74 + 2	0.3202	1	2	pCi74
2.46914	pCi74 + 2	0.3412	2	2	pCi74
2.46914	pCi74 + 3	0.2516	1	3	pCi74
2.46914	pCi74 + 3	0.2837	2	3	pCi74
2.46914	pCi74 + 10	0.1447	1	10	pCi74
2.46914	pCi74 + 10	0.1398	2	10	pCi74
2.46914	pCi74 + 100	0.102	1	100	pCi74
2.46914	pCi74 + 100	0.0975	2	100	pCi74
0.823045	pCi74+ 0	0.3331	1	0	pCi74
0.823045	pCi74+ 0	0.358	2	0	pCi74
0.823045	pCi74 + 1	0.3224	1	1	pCi74
0.823045	pCi74 + 1	0.3437	2	1	pCi74
0.823045	pCi74 + 2	0.2831	1	2	pCi74
0.823045	pCi74 + 2	0.288	2	2	pCi74
0.823045	pCi74 + 3	0.3185	1	3	pCi74
0.823045	pCi74 + 3	0.2824	2	3	pCi74
0.823045	pCi74 + 10	0.1603	1	10	pCi74
0.823045	pCi74 + 10	0.1734	2	10	pCi74
0.823045	pCi74 + 100	0.1175	1	100	pCi74
0.823045	pCi74 + 100	0.1201	2	100	pCi74
0.274348	pCi74+ 0	0.3337	1	0	pCi74
0.274348	pCi74+ 0	0.336	2	0	pCi74
0.274348	pCi74 + 1	0.3899	1	1	pCi74
0.274348	pCi74 + 1	0.3601	2	1	pCi74
0.274348	pCi74 + 2	0.2882	1	2	pCi74
0.274348	pCi74 + 2	0.2833	2	2	pCi74
0.274348	pCi74 + 3	0.2537	1	3	pCi74
0.274348	pCi74 + 3	0.2569	2	3	pCi74
0.274348	pCi74 + 10	0.1636	1	10	pCi74
0.274348	pCi74 + 10	0.165	2	10	pCi74
0.274348	pCi74 + 100	0.1251	1	100	pCi74
0.274348	pCi74 + 100	0.1193	2	100	pCi74
0.0914495	pCi74+ 0	0.348	1	0	pCi74
0.0914495	pCi74+ 0	0.3236	2	0	pCi74
0.0914495	pCi74 + 1	0.3148	1	1	pCi74
0.0914495	pCi74 + 1	0.3073	2	1	pCi74
0.0914495	pCi74 + 2	0.2999	1	2	pCi74
0.0914495	pCi74 + 2	0.2693	2	2	pCi74
0.0914495	pCi74 + 3	0.2695	1	3	pCi74
0.0914495	pCi74 + 3	0.2349	2	3	pCi74
0.0914495	pCi74 + 10	0.1839	1	10	pCi74
0.0914495	pCi74 + 10	0.1733	2	10	pCi74
0.0914495	pCi74 + 100	0.1308	1	100	pCi74
0.0914495	pCi74 + 100	0.1255	2	100	pCi74
0.0304832	pCi74+ 0	0.3466	1	0	pCi74
0.0304832	pCi74+ 0	0.3507	2	0	pCi74
0.0304832	pCi74 + 1	0.3318	1	1	pCi74
0.0304832	pCi74 + 1	0.3312	2	1	pCi74
0.0304832	pCi74 + 2	0.2886	1	2	pCi74
0.0304832	pCi74 + 2	0.2755	2	2	pCi74
0.0304832	pCi74 + 3	0.2161	1	3	pCi74
0.0304832	pCi74 + 3	0.2291	2	3	pCi74
0.0304832	pCi74 + 10	0.1674	1	10	pCi74
0.0304832	pCi74 + 10	0.1739	2	10	pCi74
0.0304832	pCi74 + 100	0.1231	1	100	pCi74
0.0304832	pCi74 + 100	0.1212	2	100	pCi74
0	pCi74+ 0	0.3372	1	0	pCi74
0	pCi74+ 0	0.3346	2	0	pCi74
0	pCi74 + 1	0.3143	1	1	pCi74
0	pCi74 + 1	0.3123	2	1	pCi74
0	pCi74 + 2	0.2725	1	2	pCi74
0	pCi74 + 2	0.278	2	2	pCi74
0	pCi74 + 3	0.2488	1	3	pCi74
0	pCi74 + 3	0.2324	2	3	pCi74
0	pCi74 + 10	0.1946	1	10	pCi74
0	pCi74 + 10	0.1714	2	10	pCi74
0	pCi74 + 100	0.1275	1	100	pCi74
0	pCi74 + 100	0.1185	2	100	pCi74

## Sheet: Figure 3c
Conc16F	name	value	rep	atc	treat	prop
200	74+ 0 ng	2.30103	1	0	Treat	-2.44716
200	74+ 0 ng	2.60206	2	0	Treat	-2.69897
200	74 + 10 ng	2.30103	1	10	Treat	-1.90309
200	74 + 10 ng	2.30103	2	10	Treat	-1.77815
200	74 + 100 ng	2.30103	1	100	Treat	-1.19033
200	74 + 100 ng	2.30103	2	100	Treat	-1.32222
66.6667	74+ 0 ng	4.04139	1	0	Treat	-0.706795
66.6667	74+ 0 ng	3.92942	2	0	Treat	-1.37161
66.6667	74 + 10 ng	3.47712	1	10	Treat	-0.726999
66.6667	74 + 10 ng	3	2	10	Treat	-1.07918
66.6667	74 + 100 ng	3.14613	1	100	Treat	-0.345234
66.6667	74 + 100 ng	2.30103	2	100	Treat	-1.32222
22.2222	74+ 0 ng	5.90309	1	0	Treat	1.1549
22.2222	74+ 0 ng	6.47712	2	0	Treat	1.17609
22.2222	74 + 10 ng	5.25527	1	10	Treat	1.05115
22.2222	74 + 10 ng	5.50515	2	10	Treat	1.42597
22.2222	74 + 100 ng	3.66276	1	100	Treat	0.171396
22.2222	74 + 100 ng	3.20412	2	100	Treat	-0.419129
7.40741	74+ 0 ng	6.76343	1	0	Treat	2.01524
7.40741	74+ 0 ng	6.92428	2	0	Treat	1.62325
7.40741	74 + 10 ng	6.41497	1	10	Treat	2.21085
7.40741	74 + 10 ng	5.90309	2	10	Treat	1.82391
7.40741	74 + 100 ng	4.89763	1	100	Treat	1.40627
7.40741	74 + 100 ng	4.57978	2	100	Treat	0.956534
2.46914	74+ 0 ng	6.74819	1	0	Treat	2
2.46914	74+ 0 ng	7.30103	2	0	Treat	2
2.46914	74 + 10 ng	6.38021	1	10	Treat	2.17609
2.46914	74 + 10 ng	6.38021	2	10	Treat	2.30103
2.46914	74 + 100 ng	5.23045	1	100	Treat	1.73909
2.46914	74 + 100 ng	5.07918	2	100	Treat	1.45593
0.823045	74+ 0 ng	6.77815	1	0	Treat	2.02996
0.823045	74+ 0 ng	7.30103	2	0	Treat	2
0.823045	74 + 10 ng	6.34242	1	10	Treat	2.1383
0.823045	74 + 10 ng	5.60206	2	10	Treat	1.52288
0.823045	74 + 100 ng	4.87506	1	100	Treat	1.3837
0.823045	74 + 100 ng	4.49136	2	100	Treat	0.868112
0.274348	74+ 0 ng	6.73239	1	0	Treat	1.98421
0.274348	74+ 0 ng	7.30103	2	0	Treat	2
0.274348	74 + 10 ng	6.30103	1	10	Treat	2.09691
0.274348	74 + 10 ng	6.34242	2	10	Treat	2.26324
0.274348	74 + 100 ng	5	1	100	Treat	1.50864
0.274348	74 + 100 ng	4.62325	2	100	Treat	1
0.01	74+ 0 ng-DMSO	6.74819	1	0	Vehicle	2
0.01	74+ 0 ng-DMSO	7.30103	2	0	Vehicle	2
0.01	74 + 10 ng-DMSO	6.20412	1	10	Vehicle	2
0.01	74 + 10 ng-DMSO	6.07918	2	10	Vehicle	2
0.01	74 + 100 ng-DMSO	5.49136	1	100	Vehicle	2
0.01	74 + 100 ng-DMSO	5.62325	2	100	Vehicle	2
0.001	74+ 0 ng-Inoc	5.63347	1	0	Inoc	0.88528
0.001	74+ 0 ng-Inoc	5.60206	2	0	Inoc	0.30103
0.001	74 + 10 ng-Inoc	5.63347	1	10	Inoc	1.42935
0.001	74 + 10 ng-Inoc	5.60206	2	10	Inoc	1.52288
0.001	74 + 100 ng-Inoc	5.63347	1	100	Inoc	2.14211
0.001	74 + 100 ng-Inoc	5.60206	2	100	Inoc	1.97881

## Sheet: Figure 3d
Time	Untreated	10 μM HM2-16	100 μM HM2-16F	10 μM BDQ
0	0	0	0	0
5	34.939	27.0675	17.2462	0
15	61.1573	51.4574	34.5745	1.074
30	65.6931	60.588	47.7688	5.12601
45	66.8936	62.0734	54.5521	5.08383

## Sheet: Figure 4a
BDQ concentration (µM)	WT	WT	BDQ-RM2	BDQ-RM2	BDQ-RM11	BDQ-RM11
15	0	0	15	13	0	0
5	0	0	79	79	0	0
1.66667	0	0	85	86	18	23
0.555556	0	0	91	93	73	76
0.185185	41	68	81	82	81	84
0.061728	79	85	83	80	77	83
0.020576	81	90	72	85	82	86
0.006859	71	83	95	98	86	94
0.002286	89	87	88	93	93	96
0	100	100	100	100	100	100

[truncated: 6 more sheets: Figure 4b, Figure 4c, Figure 6a, Figure 6b, Sheet1, Figure 6c]
